# Supplementary material for: Genetically Modified Circulating Levels of Advanced Glycation End-Products and Their Soluble Receptor (AGEs-RAGE Axis) with Risk and Mortality of Breast Cancer
Source: Cancers (Basel). 2022 Dec 12;14(24):6124. doi: 10.3390/cancers14246124 (PMC9776370; doi:10.3390/cancers14246124)
Supplement: Supplementary file 1 [file cancers-14-06124-s001.zip]

Archive with 1 entries (1 files):
- cancers-1967989-supplementary.pdf
